# Supplementary material for: MYB Transcription Factors in Chinese Pear (Pyrus bretschneideri Rehd.): Genome-Wide Identification, Classification, and Expression Profiling during Fruit Development
Source: Front Plant Sci. 2016 Apr 29;7:577. doi: 10.3389/fpls.2016.00577 (PMC4850919; doi:10.3389/fpls.2016.00577)
Supplement: Supplementary file 1 [file Table_1.XLSX]

## Sheet: Sheet1
TABLE S1: Primers in this study.
Primer name	Sequence (5'-3')1	Description2
PbMYB12-F	TGCTGCCAGGTTGGATTTC	PbMYB12(QRT)
PbMYB12-R	GTTACTGGTGCACTGACAATTGC	PbMYB12(QRT)
PbMYB18-F	AAACACCCACAAGCCAAGGA	PbMYB18(QRT)
PbMYB18-R	GCGCCGAGCAACTTTGTAA	PbMYB18(QRT)
PbMYB25-F	ACTCCACCATCATCAAACCCTACT	PbMYB25(QRT)
PbMYB25-R	AGATGGTAGAGAACTGAAAGGGACTT	PbMYB25(QRT)
PbMYB29-F	ACAACAACAGCAGCAGAAATACAAG	PbMYB29(QRT)
PbMYB29-R	CGGCTCTAACCCAATTGAAAGA	PbMYB29(QRT)
PbMYB32-F	CCGGTATACGTGGCAAGCA	PbMYB32(QRT)
PbMYB32-R	TGCCGGCCGTATAAATCAAG	PbMYB32(QRT)
PbMYB49-F	GGTGCTGCCCAACTTGCTAA	PbMYB49(QRT)
PbMYB49-R	GCTCACGACTGGCATCATGT	PbMYB49(QRT)
PbMYB51-F	TTAATCCTGCATTTGCCTCCTT	PbMYB51(QRT)
PbMYB51-R	GAAACCTTCCTCAGAGCCATGA	PbMYB51(QRT)
PbMYB52-F	ATTCAGTCCCTTTCTCTCATTTGC	PbMYB52(QRT)
PbMYB52-R	ATGTCCTTGCTTGGTGGTGTT	PbMYB52(QRT)
PbMYB55-F	TTAATCCTGCATTTGCCTCCTT	PbMYB55(QRT)
PbMYB55-R	GAAACCTTCCTCAGAGCCATGA	PbMYB55(QRT)
PbMYB57-F	CCCACAAGCCAAGGACTGA	PbMYB57(QRT)
PbMYB57-R	GCCAACACTTGCTGCTCTGA	PbMYB57(QRT)
PbMYB80-F	ACCCAGTGACGGTTTGAAGAGT	PbMYB80(QRT)
PbMYB80-R	AGCTGCAGTTCTTTGCATCTTG	PbMYB80(QRT)
PbMYB89-F	GTAAAATCCAACGACCCAGAAGA	PbMYB89(QRT)
PbMYB89-R	TCCCATCAGAAATGAGGTGTTGT	PbMYB89(QRT)
PbMYB90-F	ACTCATCATCCTCATCAACCACAT	PbMYB90(QRT)
PbMYB90-R	TAGAAGGGATTGAATAAGGTGTTGCT	PbMYB90(QRT)
PbMYB93-F	TCCGACGACCCACAAGAGA	PbMYB93(QRT)
PbMYB93-R	TGGGTTCCCATCTGAAATGAG	PbMYB93(QRT)
PbMYB94-F	CTAAAATCCAACGACCCAGAAGA	PbMYB94(QRT)
PbMYB94-R	TCCCATCAGAAATGAGGTGTTGT	PbMYB94(QRT)
PbMYB95-F	CACATGCTTCCCACACTTACCA	PbMYB95(QRT)
PbMYB95-R	TTATGACCACCCTCTAAGTTTCCAT	PbMYB95(QRT)
PbMYB96-F	CGACCCCGTCACACACAAA	PbMYB96(QRT)
PbMYB96-R	GTGGCGGCTCTAGTGTGGTT	PbMYB96(QRT)
PbMYB103-F	GCGATTCATCCTCAGAGCCTAA	PbMYB103(QRT)
PbMYB103-R	CTTGCCCGGGACTAATGAAC	PbMYB103(QRT)
PbMYB119-F	TGCGGTCCTCAGCCACAT	PbMYB119(QRT)
PbMYB119-R	TTAGGCCGCCCTGATCAATA	PbMYB119(QRT)
PbMYB127-F	GACCCTCGTCCTCTCTTTCCA	PbMYB127(QRT)
PbMYB127-R	TATTATGATCTTGGTGCATTGTGACA	PbMYB127(QRT)
PbAct-F	AGAACAAGAACTCGTCCTAC	Pear Actin
PbAct-R	GAACTGCTCGCTCACTCTCC	Pear Actin
PbMYB25BglII-F	GAAGATCTATGGGGAGGTCTCCCTGTTGTGAT	PbMYB25(C.E)
PbMYB25SpeI-R	GGACTAGTACCATAATTGGCGTCCTCAAG	PbMYB25(C.E)
PbMYB52BamHI-F	CGGGATCCATGGGAAGATCTCCTTGT	PbMYB52(C.E)
PbMYB52SalI-R	GCGTCGACAGCAATCTCATTGAAA	PbMYB52(C.E)
1 Restriction sites are indicated in bold. 2 The type of experiment for which the primers were used is indicated in brackets (C: cloning, QRT: RT-qPCR, E: expression analysis).
