# Supplementary material for: MYB Transcription Factors in Chinese Pear (Pyrus bretschneideri Rehd.): Genome-Wide Identification, Classification, and Expression Profiling during Fruit Development
Source: Front Plant Sci. 2016 Apr 29;7:577. doi: 10.3389/fpls.2016.00577 (PMC4850919; doi:10.3389/fpls.2016.00577)
Supplement: Supplementary file 2 [file Table_2.XLS]

## Sheet: Sheet1
Table S2: The related information of the MYB genes of pear.
Number	Gene name	Accession number	Size（aa）	MW(Da)	pl	Chromosome	domain	MYB-Domain Type
1	PbMYB1	Pbr041520.1	273	30925.1	5.95	2	2	R2R3
2	PbMYB2	Pbr042626.1	212	24027.9	9.56	17	2	R2R3
3	PbMYB3	Pbr003370.1	375	40208.4	6.92	11	2	R2R3
4	PbMYB4	Pbr001709.1	291	32952.4	5.35	9	2	R2R3
5	PbMYB5	Pbr033457.1	271	31452.4	9.11	13	2	R2R3
6	PbMYB6	Pbr020295.1	292	33481.5	5.65	6	2	R2R3
7	PbMYB7	Pbr009229.1	1040	114237	5.4	15	3	R1R2R3
8	PbMYB8	Pbr038922.1	300	34193.3	5.92	14	2	R2R3
9	PbMYB9	Pbr033089.1	260	29992.9	8.93	16	2	R2R3
10	PbMYB10	Pbr022669.1	492	53505	5.3	3	2	R2R3
11	PbMYB11	Pbr013315.1	298	33171.9	5.6	2	2	R2R3
12	PbMYB12	Pbr000876.1	310	34860.1	9.18	15	2	R2R3
13	PbMYB13	Pbr034885.1	225	25920.1	6.76	13	1	MYB-1R (MYB-related gene)
14	PbMYB14	Pbr011268.1	367	41412.3	6.15	17	2	R2R3
15	PbMYB15	Pbr030848.1	485	53438	5.19	11	2	R2R3
16	PbMYB16	Pbr024975.1	256	29851.3	5.45	8	1	MYB-1R (MYB-related gene)
17	PbMYB17	Pbr018024.1	367	41380.3	6.07	9	2	R2R3
18	PbMYB18	Pbr013860.1	358	39434.5	6.26	6	2	R2R3
19	PbMYB19	Pbr001932.1	481	54797.4	5.62	14	1	MYB-1R (MYB-related gene)
20	PbMYB20	Pbr001520.1	360	41376.9	6.18	19	2	R2R3
21	PbMYB21	Pbr000268.1	347	40005.3	6.27	5	2	R2R3
22	PbMYB22	Pbr024420.1	195	22311	6.59	9	2	R2R3
23	PbMYB23	Pbr014994.1	352	39794.6	5.83	13	2	R2R3
24	PbMYB24	Pbr011980.1	352	38506	7.05	13	2	R2R3
25	PbMYB25	Pbr001638.1	354	39901.2	5.82	15	2	R2R3
26	PbMYB26	Pbr001148.1	352	38668.2	7.49	scaffold1015.0	2	R2R3
27	PbMYB27	Pbr028812.1	296	33244.2	6.13	13	2	R2R3
28	PbMYB28	Pbr025360.1	274	31056.6	5.22	5	2	R2R3
29	PbMYB29	Pbr004276.1	261	29632.3	9.18	8	2	R2R3
30	PbMYB30	Pbr023547.1	275	31455.4	7.67	6	2	R2R3
31	PbMYB31	Pbr015228.1	221	25185.2	9.49	9	2	R2R3
32	PbMYB32	Pbr013437.1	457	50768.4	6.25	1	2	R2R3
33	PbMYB33	Pbr042132.1	159	18484.7	5.22	5	1	MYB-1R (MYB-related gene)
34	PbMYB34	Pbr038874.1	957	107958	8.31	14	2	R2R3
35	PbMYB35	Pbr030940.1	307	33299.7	5.48	4	2	R2R3
36	PbMYB36	Pbr016603.1	275	31482.4	7.67	17	2	R2R3
37	PbMYB37	Pbr011095.1	267	30512.9	5.3	10	2	R2R3
38	PbMYB38	Pbr021193.1	343	38562.2	6.82	15	2	R2R3
39	PbMYB39	Pbr021178.1	343	38562.2	6.82	15	2	R2R3
40	PbMYB40	Pbr018111.1	494	53713.8	5.96	9	2	R2R3
41	PbMYB41	Pbr016661.1	246	28953.6	6.67	9	2	R2R3
42	PbMYB42	Pbr009823.1	371	41226.7	6.53	10	2	R2R3
43	PbMYB43	Pbr042296.1	496	54976.3	7.36	3	1	MYB-1R (MYB-related gene)
44	PbMYB44	Pbr041525.1	328	36805	6.36	2	2	R2R3
45	PbMYB45	Pbr030553.1	266	30049.4	5.09	16	2	R2R3
46	PbMYB46	Pbr019262.1	340	37775	7.7	9	2	R2R3
47	PbMYB47	Pbr014381.1	239	26938.6	8.95	9	2	R2R3
48	PbMYB48	Pbr001950.1	234	26867	9.05	14	2	R2R3
49	PbMYB49	Pbr040860.1	334	37053.6	7.14	scaffold906.0	2	R2R3
50	PbMYB50	Pbr037155.1	64	7230.4	9.95	14	1	MYB-1R (MYB-related gene)
51	PbMYB51	Pbr032003.1	332	36983.3	5.99	scaffold570.0	2	R2R3
52	PbMYB52	Pbr028904.1	345	38328.8	5.71	15	2	R2R3
53	PbMYB53	Pbr024765.1	548	59225.9	5.17	2	2	R2R3
54	PbMYB54	Pbr016839.1	325	36602.8	6.37	14	2	R2R3
55	PbMYB55	Pbr015283.1	332	36983.3	5.99	9	2	R2R3
56	PbMYB56	Pbr002501.1	336	37773.2	5.7	5	2	R2R3
57	PbMYB57	Pbr031409.1	334	37049.5	7.16	16	2	R2R3
58	PbMYB58	Pbr011441.1	376	41716	6.12	6	2	R2R3
59	PbMYB59	Pbr036818.1	145	16576.1	10.94	14	2	R2R3
60	PbMYB60	Pbr031798.1	379	42249.7	8.63	10	2	R2R3
61	PbMYB61	Pbr031366.2	365	40529.8	8.15	10	2	R2R3
62	PbMYB62	Pbr010210.1	333	37239.3	5.06	10	2	R2R3
63	PbMYB63	Pbr002556.1	370	41459.7	8.44	5	2	R2R3
64	PbMYB64	Pbr002014.1	325	36479.6	6.22	12	2	R2R3
65	PbMYB65	Pbr000749.2	330	34814.3	5.8	3	1	MYB-1R (MYB-related gene)
66	PbMYB66	Pbr039864.1	370	41533	5.32	scaffold863.0	2	R2R3
67	PbMYB67	Pbr038870.1	186	21043	9.76	14	2	R2R3
68	PbMYB68	Pbr031682.1	322	36556.4	6.21	15	2	R2R3
69	PbMYB69	Pbr028725.1	202	22839.7	9.11	13	2	R2R3
70	PbMYB70	Pbr019908.1	199	23129.2	9.4	15	2	R2R3
71	PbMYB71	Pbr001952.1	129	14831.5	5.72	14	1	MYB-1R (MYB-related gene)
72	PbMYB72	Pbr001888.1	370	41564.1	5.33	14	2	R2R3
73	PbMYB73	Pbr032528.1	343	37943.1	7.72	17	2	R2R3
74	PbMYB74	Pbr030135.1	326	36297.7	6.97	6	2	R2R3
75	PbMYB75	Pbr024977.1	247	27967.4	5.37	8	2	R2R3
76	PbMYB76	Pbr016663.1	244	28738.1	8.53	9	2	R2R3
77	PbMYB77	Pbr015230.1	286	32329.8	8.77	9	2	R2R3
78	PbMYB78	Pbr029909.1	381	41940	6.97	13	2	R2R3
79	PbMYB79	Pbr024978.1	293	32351.2	5.81	8	2	R2R3
80	PbMYB80	Pbr020733.1	255	28259.1	8.8	10	2	R2R3
81	PbMYB81	Pbr003370.1	375	40208.4	6.92	11	2	R2R3
82	PbMYB82	Pbr038922.1	300	34193.3	5.92	14	2	R2R3
83	PbMYB83	Pbr020726.1	255	28259.1	8.8	10	2	R2R3
84	PbMYB84	Pbr006264.1	569	62174.4	7.86	12	2	R2R3
85	PbMYB85	Pbr030136.1	323	35983.2	7.33	6	2	R2R3
86	PbMYB86	Pbr019903.1	278	32009.4	9.32	15	2	R2R3
87	PbMYB87	Pbr008630.1	289	32762	5.19	17	2	R2R3
88	PbMYB88	Pbr038434.1	389	42585.9	6.04	17	2	R2R3
89	PbMYB89	Pbr026080.1	416	46189.1	8.29	12	2	R2R3
90	PbMYB90	Pbr023831.1	341	38626.3	5.71	7	1	MYB-1R (MYB-related gene)
91	PbMYB91	Pbr019293.1	389	42816.2	6.18	9	2	R2R3
92	PbMYB92	Pbr007283.1	317	35216.8	7.73	14	2	R2R3
93	PbMYB93	Pbr006685.1	414	45944.7	8.33	4	2	R2R3
94	PbMYB94	Pbr005982.2	419	46902.8	8.07	16	2	R2R3
95	PbMYB95	Pbr004921.1	337	38340	5.42	2	1	MYB-1R (MYB-related gene)
96	PbMYB96	Pbr003240.1	327	36628.3	7.71	11	2	R2R3
97	PbMYB97	Pbr039365.1	356	40835.9	9.43	10	1	MYB-1R (MYB-related gene)
98	PbMYB98	Pbr028978.1	259	29740.4	8.63	11	2	R2R3
99	PbMYB99	Pbr028561.1	249	28603.7	7.17	4	2	R2R3
100	PbMYB100	Pbr013413.1	237	26852.2	8.9	3	2	R2R3
101	PbMYB101	Pbr010042.1	352	40242.5	9.4	5	1	MYB-1R (MYB-related gene)
102	PbMYB102	Pbr039284.1	478	53334.7	8.58	scaffold836.0	1	MYB-1R (MYB-related gene)
103	PbMYB103	Pbr036591.1	347	38446.6	5.03	3	2	R2R3
104	PbMYB104	Pbr036590.1	347	38446.6	5.03	3	2	R2R3
105	PbMYB105	Pbr017813.1	347	38446.6	5.03	3	2	R2R3
106	PbMYB106	Pbr012310.1	244	26338.1	8.52	8	1	MYB-1R (MYB-related gene)
107	PbMYB107	Pbr008748.1	238	25881.7	9.18	15	1	MYB-1R (MYB-related gene)
108	PbMYB108	Pbr001350.1	287	32636	5.84	12	2	R2R3
109	PbMYB109	Pbr024492.1	295	33474.5	9.3	scaffold384.0	2	R2R3
110	PbMYB110	Pbr024426.1	532	59947.7	6.6	9	2	R2R3
111	PbMYB111	Pbr022028.1	319	34560	8.67	8	1	MYB-1R (MYB-related gene)
112	PbMYB112	Pbr020777.1	236	27479.5	5.31	12	2	R2R3
113	PbMYB113	Pbr017972.1	528	59674.6	6.8	17	1	MYB-1R (MYB-related gene)
114	PbMYB114	Pbr013713.1	373	42121.3	9.29	6	1	MYB-1R (MYB-related gene)
115	PbMYB115	Pbr011369.1	405	44336.8	5.83	17	2	R2R3
116	PbMYB116	Pbr003929.1	373	42060.2	9.29	scaffold1180.0	1	MYB-1R (MYB-related gene)
117	PbMYB117	Pbr033988.1	257	29552.1	8.12	3	2	R2R3
118	PbMYB118	Pbr027028.1	528	59771.7	7.15	17	1	MYB-1R (MYB-related gene)
119	PbMYB119	Pbr020666.1	340	37375.3	5.17	11	2	R2R3
120	PbMYB120	Pbr002549.1	328	36860.9	6.34	5	2	R2R3
121	PbMYB121	Pbr038869.1	196	21947.7	9.46	14	2	R2R3
122	PbMYB122	Pbr038701.2	348	39474.1	5.84	14	2	R2R3
123	PbMYB123	Pbr038559.1	314	35739.6	5.74	2	2	R2R3
124	PbMYB124	Pbr020365.1	199	22472.4	9.42	6	2	R2R3
125	PbMYB125	Pbr017565.1	314	33971.4	6.5	10	2	R2R3
126	PbMYB126	Pbr035927.1	361	39263.5	5.41	12	2	R2R3
127	PbMYB127	Pbr028319.1	277	32224.6	7.7	6	1	MYB-1R (MYB-related gene)
128	PbMYB128	Pbr018379.1	287	32314.3	8.61	1	2	R2R3
129	PbMYB129	Pbr018029.1	253	28987.2	6	9	2	R2R3
130	PbMYB130	Pbr036672.1	322	36193	6.21	7	2	R2R3
131	PbMYB131	Pbr027035.1	174	19928.4	6.2	17	2	R2R3
132	PbMYB132	Pbr019687.1	315	34278.6	7.74	15	1	MYB-1R (MYB-related gene)
133	PbMYB133	Pbr017966.1	174	19928.4	6.2	17	2	R2R3
134	PbMYB134	Pbr009464.1	559	61314.8	5.92	1	3	R1R2R3
