# Supplementary material for: MYB Transcription Factors in Chinese Pear (Pyrus bretschneideri Rehd.): Genome-Wide Identification, Classification, and Expression Profiling during Fruit Development
Source: Front Plant Sci. 2016 Apr 29;7:577. doi: 10.3389/fpls.2016.00577 (PMC4850919; doi:10.3389/fpls.2016.00577)
Supplement: Supplementary file 3 [file Table_3.XLS]

## Sheet: Sheet1
Table S3: All MEME motif sequences in pear MYB proteins.
Motif	Width	Best possible match
1	29	LHALLGNRWSLIAARLPGRTDNEIKNYWN
2	48	GPWTPEEDQKLVDYIQKHGHGCWRSVPKKAGLQRCGKSCRLRWINYLR
3	15	IKRGNFTPEEEDLII
4	57	AKKPDCIKGPWSPEEDRVLTQLVERYGPRNWSLIARYIPGRVGKQCRERWCNQLDPC
5	18	THIKKKLIKMGIDPVTHK
6	11	MGRAPCCDKVG
7	200	PKDHCAMVTGGFISPGQEHGMLPIYMDSTPSFMQSTILNHMFDPLPMLDINHGGLTFPGAGGYHNANPCITQREIEVVVGGVGDCYNFGENGVFGSGDVDIGVEGEIFVPPLESVSTEDQNIKTETIFGDHRNPSSSNNNNYYNNINSILTCNKNIKGESITGVGNYFDDDQEELTMGDWDLEDLMKDVSSSSFPYLDYQ
8	112	HDRPMCVQGDSCLVLTTDPKPRLRWTVELHERFVDAVTQLGGPDKATPKTIMRVMGVKGLTLYHLKSHLQKFRLGKQPHKEFNDHSIKDHAAPLDLQRNSAGSSAIIGRSMN
9	186	GSYKGNIGNQGVNPTDMGALKDFNSSLNFPSFQDLNIYGGDHLDLQQNLDRPPLDHSFMPTNDNNICLGSKKRPSPYSGSGKSPLLWSDDLRLQDLGTAASCLGPQDDPFKSSDSIQIAPPSIERGSEIDSISDIYESKPMLQGDDKKFDSANKLERRSPRRAPLGSDRMNPMINCGIRQGRNSPF
10	159	VEFQNMIRCFWMPRLQQKIGGGTSISSAVLNQNHAISQPLEDNTFPHFTATISPPPQNIVQEEINMSASMYNLDVEKQNTKAEYSTGPYILPSEPMDMSKTVQFPECPPFHCGDNNGYDTESFNLQETVSADSAPNFPGNSAGDCYVAETYWFDSDFLC
11	113	DHFTTEAGSSSNPFNKISTTCNTLNNPFEPSPYTPNYHRHHLVISDCGESELVAMHGFHDGVRGCLGYRPDHQEIPHDQQMGSESCVQLPPLVIYGEFGSSSAPAMRLPSDDI
12	200	PYDHILETFAEKYVVQPKVYGAAFQSTTMMQEPDPVLSLGSVGSTATSVTAPSVMPQWMNINPSSTTSSTSSTTPSPSVSLTLSPSDPVPDTDPTRFYQMGTLIQLCKEVEEGMQSWMQQKKEATWRLSRLEQQLEAEKGRKQREAVEEIEAQIRCLRQEEVALVGRIERDYREELSALQREAEGKEAKFVEAWCGKHAK
13	94	NPVEVSSTSKLISSNGGSSKSLTHEGSISSCRPCDFVGYFSFPHHNNQNNYGSSSDMGLQAVNQNTTFSFLNQNPEFLQPSMSSSSAIFTASPP
14	200	PHEVNPAFASFSSDHIHNSRGHGSEEGFFTLNTNPNLGSQPQDQLYLPIVPPMPSLGLDDHGDFNNILKLDQISYASNFVDHFLPPFQLPSNNSSSCESSSWSLGYQPHYQYDPNVQQVQNFSINEAAAAQYNNGGNELMVPISMASSAPAAYENPSNIPTMPEFCEIIDRNACGMPILYPSDAQELDSLAKLSCFTSGH
15	200	MPELPTMPITMASQGPTFLLNDSNYYDGNGGVLNNPQASRAFDSLSYFEFQPGFESSAYNSDLVAAQYHRTNIRPYESSSNFGFTSMPSLANSDHGSMSGTDFSDNSASRLGSFFMNEVKESSSNSSNVGSYTAGCHMSSNNVIENAAFPWETDNKLDSLFQFHFNGIKSEEIIKPNSSWQQQGQLVHHHAQNSVEFISY
16	41	ADGDPKNASNLSHMAQWESARLQAEARFVKESKLRMHESAP
17	80	MVDGVTTLSDFDKSNMFNIFESYGLGGYLQQRMASSSTSRVKDPSCSMEYELPFFPLEMNNFMQGHDDHFKKELDSMEML
18	80	YFDNSAAFSWWPPEAVKSNDPEEIKWSEYLHNTSFLMGTHQASQPATYSEMKPESQSHILSNSWSATSWHPQNHQHQHQQ
19	157	THFKKKEKCTQKQEKRKAEILKAKQQQLEEDQNMKARATTPHHHWEACSQGIISNMNNIDIHETQATWQENMEEDKYCLPKLMHQASVEFWSDLLGEEGFYKLWNLDDVSGRMDLQQHTSLSQCNKAAMQINNQGITAALSSGGESCNISLQNGSET
20	80	TRIQKHIKPAENITPGQSSEVNDQAITSQVSISNTVDTMDISHSAPTYQANMDAYPPPLPADQSNESYWSMEDLWSLQLL
