# Supplementary material for: MYB Transcription Factors in Chinese Pear (Pyrus bretschneideri Rehd.): Genome-Wide Identification, Classification, and Expression Profiling during Fruit Development
Source: Front Plant Sci. 2016 Apr 29;7:577. doi: 10.3389/fpls.2016.00577 (PMC4850919; doi:10.3389/fpls.2016.00577)
Supplement: Supplementary file 4 [file Table_4.XLS]

## Sheet: Sheet1
Table S4: Ka/Ks analysis for the duplicated PbMYB paralogs.
Duplicated pairs	Ks	Ka	Ka/Ks	Purifying selection	Duplicate type
PbMYB1-PbMYB16	1.4716	0.5148	0.349823	Yes	Segmental
PbMYB1-PbMYB77	1.3317	0.4996	0.37516	Yes	Segmental
PbMYB3-PbMYB65	0.1646	0.0815	0.49514	Yes	Segmental
PbMYB4-PbMYB32	1.8675	0.4968	0.266024	Yes	Segmental
PbMYB4-PbMYB87	0.1906	0.0522	0.273872	Yes	Segmental
PbMYB6-PbMYB8	3.3194	0.529	0.159366	Yes	Segmental
PbMYB6-PbMYB11	0.6546	0.5352	0.817599	Yes	Segmental
PbMYB6-PbMYB27	1.1342	0.3854	0.339799	Yes	Segmental
PbMYB8-PbMYB11	1.6377	0.4964	0.303108	Yes	Segmental
PbMYB8-PbMYB27	1.1222	0.41	0.365354	Yes	Segmental
PbMYB10-PbMYB15	0.1418	0.076	0.535966	Yes	Segmental
PbMYB10-PbMYB24	1.2241	0.5094	0.416142	Yes	Segmental
PbMYB11-PbMYB27	0.1442	0.0871	0.604022	Yes	Segmental
PbMYB11-PbMYB82	1.6377	0.4964	0.303108	Yes	Segmental
PbMYB12-PbMYB29	0.2554	0.0657	0.257244	Yes	Segmental
PbMYB16-PbMYB77	1.3431	0.518	0.385675	Yes	Segmental
PbMYB18-PbMYB57	0.123	0.0812	0.660163	Yes	Segmental
PbMYB19-PbMYB110	1.749	0.6492	0.371184	Yes	Segmental
PbMYB19-PbMYB118	0.8795	0.6885	0.782831	Yes	Segmental
PbMYB22-PbMYB131	0.9363	0.8428	0.900139	Yes	Segmental
PbMYB22-PbMYB133	0.1948	0.0224	0.11499	Yes	Segmental
PbMYB23-PbMYB87	0.6331	0.6017	0.950403	Yes	Segmental
PbMYB24-PbMYB26	0.0268	0.0183	0.682836	Yes	Segmental
PbMYB27-PbMYB82	1.132	0.4108	0.362898	Yes	Segmental
PbMYB28-PbMYB37	0.1979	0.0931	0.47044	Yes	Segmental
PbMYB28-PbMYB45	1.3312	0.3096	0.232572	Yes	Segmental
PbMYB30-PbMYB36	0.0061	0.0015	0.245902	Yes	Segmental
PbMYB31-PbMYB44	2.5437	0.4758	0.18705	Yes	Segmental
PbMYB31-PbMYB68	2.5999	0.4719	0.181507	Yes	Segmental
PbMYB31-PbMYB86	1.8411	0.4906	0.266471	Yes	Segmental
PbMYB37-PbMYB45	2.1951	0.3514	0.160084	Yes	Segmental
PbMYB46-PbMYB58	1.4686	0.3213	0.21878	Yes	Segmental
PbMYB46-PbMYB73	0.1342	0.0334	0.248882	Yes	Segmental
PbMYB47-PbMYB100	1.9771	0.2771	0.140155	Yes	Segmental
PbMYB50-PbMYB59	0.0463	0.0134	0.289417	Yes	Tandem
PbMYB50-PbMYB128	1.6722	0.1449	0.0866523	Yes	Segmental
PbMYB54-PbMYB64	0.1873	0.0386	0.206086	Yes	Segmental
PbMYB56-PbMYB62	0.0854	0.0434	0.508197	Yes	Segmental
PbMYB60-PbMYB61	0.0125	0.0023	0.184	Yes	Segmental
PbMYB60-PbMYB63	0.1713	0.0199	0.11617	Yes	Segmental
PbMYB61-PbMYB63	0.1664	0.0221	0.132812	Yes	Segmental
PbMYB62-PbMYB120	1.1804	0.4421	0.374534	Yes	Segmental
PbMYB65-PbMYB81	0.1646	0.0815	0.49514	Yes	Segmental
PbMYB66-PbMYB81	1.762	0.6677	0.378944	Yes	Segmental
PbMYB69-PbMYB121	1.5373	0.2612	0.169908	Yes	Segmental
PbMYB69-PbMYB124	1.6183	0.2654	0.163999	Yes	Segmental
PbMYB74-PbMYB78	1.5326	0.458	0.298839	Yes	Segmental
PbMYB74-PbMYB92	0.1642	0.0947	0.576736	Yes	Segmental
PbMYB78-PbMYB88	1.0824	0.3867	0.357262	Yes	Segmental
PbMYB78-PbMYB92	1.3142	0.4275	0.325293	Yes	Segmental
PbMYB88-PbMYB91	0.1623	0.0478	0.294516	Yes	Segmental
PbMYB89-PbMYB94	0.0259	0.0187	0.722008	Yes	Segmental
PbMYB90-PbMYB95	0.1702	0.0354	0.207991	Yes	Segmental
PbMYB91-PbMYB92	1.2907	0.4187	0.324398	Yes	Segmental
PbMYB97-PbMYB101	0.1486	0.054	0.363392	Yes	Segmental
PbMYB98-PbMYB117	0.1498	0.0356	0.23765	Yes	Segmental
PbMYB100-PbMYB121	1.5098	0.2359	0.156246	Yes	Segmental
PbMYB100-PbMYB124	1.4755	0.2533	0.171671	Yes	Segmental
PbMYB105-PbMYB119	0.2035	0.067	0.329238	Yes	Segmental
PbMYB106-PbMYB107	0.2049	0.0435	0.212299	Yes	Segmental
PbMYB109-PbMYB128	0.1816	0.0738	0.406388	Yes	Segmental
PbMYB110-PbMYB113	0.2542	0.0818	0.321794	Yes	Segmental
PbMYB110-PbMYB118	0.254	0.0809	0.318504	Yes	Segmental
PbMYB111-PbMYB132	0.2148	0.0495	0.230447	Yes	Segmental
PbMYB113-PbMYB118	0.0119	0.004	0.336134	Yes	Tandem
PbMYB114-PbMYB116	0.0038	0.0023	0.605263	Yes	Segmental
PbMYB115-PbMYB126	0.9304	0.4289	0.460985	Yes	Segmental
PbMYB115-PbMYB134	0.1984	0.0927	0.467238	Yes	Segmental
PbMYB121-PbMYB124	0.1607	0.0712	0.443062	Yes	Segmental
PbMYB126-PbMYB134	1.1449	0.3537	0.308935	Yes	Segmental
