# Supplementary material for: MYB Transcription Factors in Chinese Pear (Pyrus bretschneideri Rehd.): Genome-Wide Identification, Classification, and Expression Profiling during Fruit Development
Source: Front Plant Sci. 2016 Apr 29;7:577. doi: 10.3389/fpls.2016.00577 (PMC4850919; doi:10.3389/fpls.2016.00577)
Supplement: Supplementary file 5 [file Table_5.XLSX]

## Sheet: Sheet1
Table S5: Distribution of major DNA elements (ABRE, LTRE, DRE BOXL and BOXP) in the promoter sequences of 129 PbMYB genes.
Cis-acting elements	Position of cis-acting elements [(+) & (-) indicates the strand orientation]
	PbMYB1	PbMYB2	PbMYB3	PbMYB4	PbMYB5	PbMYB6	PbMYB7	PbMYB8	PbMYB9	PbMYB10	PbMYB11	PbMYB12	PbMYB13	PbMYB14	PbMYB15	PbMYB16	PbMYB17	PbMYB18	PbMYB19	PbMYB20	PbMYB21	PbMYB22	PbMYB23	PbMYB24	PbMYB25	PbMYB26	PbMYB27	PbMYB28	PbMYB29	PbMYB30	PbMYB31	PbMYB32	PbMYB33	PbMYB34	PbMYB35	PbMYB36	PbMYB37	PbMYB38	PbMYB39	PbMYB40	PbMYB41	PbMYB42	PbMYB43	PbMYB44	PbMYB45	PbMYB46	PbMYB47	PbMYB48	PbMYB49
ABRE	881 (+) 880 (-) 1718 (-) 880 (+)	36 (+) 98 (+) 1238 (+) 347 (-) 1424 (-) 1543 (-)	1622 (+) 1621 (-) 965 (+) 1003 (+) 1620 (-)	1536 (-) 1693 (-) 1886 (-)	463 (-) 465 (+) 166 (-) 170 (+) 466 (+) 169 (-) 466 (+) 169 (+) 168 (-)	1337 (+) 1336 (-) 1333 (-) 1336 (+) 1335 (-) 1335 (+) 1335 (-)	1113 (+) 1112 (+) 1114 (+)	7 (+) 403 (+) 601 (+) 6 (+) 600 (+)	15 (+) 40 (+) 885 (+) 1598 (+) 1803 (+) 14 (-) 39 (-) 662 (-) 1739 (-) 1597 (+) 1802 (+) 14 (+) 38 (-)	240 (+) 683 (+) 1022 (+) 1489 (+) 1555 (+) 267 (-) 307 (-) 399 (-) 706 (-) 1281 (-) 1554 (-) 1933 (-) 239 (+) 1488 (+) 1554 (+)	1140 (-) 1319 (-) 1363 (-) 32 (+) 33 (-) 1318 (-)	1452 (-)	56 (+) 55 (-) 54 (-)	1753 (+) 1753 (+) 1752 (+)	1460 (+) 1653 (+) 1975 (-) 697 (+) 1652 (+) 698 (-) 1974 (-)	1784 (-) 1783 (-)	Not present	761 (+) 760 (-) 759 (-)	Not present	1078 (+) 1077 (+) 124 (+) 1020 (+) 1079 (+) 207 (-) 737 (-) 770 (-) 1660 (-) 1658 (-) 1076 (+) 769 (-)	1120 (+) 1119 (+) 1121 (+) 1715 (-) 1713 (-)	3 (+)	3 (+)	Not present	148 (+) 596 (-) 1417 (-) 147 (+) 595 (-)	Not present	101 (-) 163 (-) 367 (-) 162 (-)	1673 (-) 1672 (-)	1452 (-)	1754 (+) 1439 (-) 1753 (-) 1753 (+) 1438 (-) 1752 (-)	881 (+) 576 (-) 1052 (-) 1343 (-) 1463 (-) 1850 (-) 575 (-)	13 (+) 1508 (+)	1987 (-) 652 (+)	202 (+) 204 (+) 203 (-) 413 (-) 1737 (-) 203 (+) 202 (-)	140 (-) 1630 (-) 1629 (-)	1755 (+) 1440 (-) 1754 (-) 1754 (+) 1439 (-) 1753 (-)	1674 (-) 1673 (-)	1793 (+) 1426 (-) 727 (+) 1529 (+) 1794 (+) 1855 (+) 217 (-) 1053 (-) 1428 (-) 1549 (-) 1854 (-) 215 (-) 1794 (+) 726 (+) 1854 (+) 1548 (-) 1853 (-)	1793 (+) 1426 (-) 727 (+) 1529 (+) 1794 (+) 1855 (+) 217 (-) 1053 (-) 1428 (-) 1549 (-) 1854 (-) 215 (-) 1794 (+) 726 (+) 1854 (+) 1548 (-) 1853 (-)	1444 (+)	1448 (-) 1896 (-)	675 (+) 1392 (+) 674 (-) 1450 (-) 674 (+) 673 (-)	910 (-)	701 (-)	1450 (+) 348 (-) 1449 (-) 1449 (+)	242 (-) 241 (-) 244 (-) 928 (+)	Not present	825 (-) 1970 (-) 1329 (+) 1969 (-) 824 (-)	824 (+) 1536 (+) 451 (-) 823 (-) 1618 (-) 823 (+) 822 (-) 450 (-)
LTRE	1513 (+) 1076 (-)	Not present	210 (-) 265 (-)	1349 (+)	Not present	Not present	Not present	Not present	125 (+)	310 (-)	Not present	Not present	1285 (+) 1853 (+)	1373 (+)	1248 (+) 1249 (+)	1524 (-) 796 (+) 1752 (-) 389 (+) 797 (+) 1529 (-) 1753 (-)	124 (-) 1041 (-) 1914 (-) 1966 (-) 1998 (-)	1696 (+) 407 (-) 1847 (-) 1998 (-)	1777 (-)	148 (-)	1574 (-)	Not present	Not present	26 (+) 1224 (+) 1838 (+) 1412 (-)	Not present	26 (+) 1224 (+) 1838 (+) 1412 (-)	1221 (-) 1252 (-) 813 (-)	Not present	Not present	1320 (-) 80 (+) 326 (+)	Not present	127 (+) 294 (-) 1446 (-)	724 (+) 1990 (-)	1863 (+) 340 (-)	1925 (-)	1321 (-) 81 (+) 327 (+)	Not present	713 (-) 1056 (-)	Not present	1483 (+) 1177 (+)	Not present	741 (-)	1352 (+) 1597 (-) 183 (+) 286 (-)	1273 (+) 1012 (+)	1198 (+)	1234 (+) 1787 (-) 206 (+)	1382 (-) 549 (+)	984 (+)	Not present
DRE	Not present	Not present	265 (-) 265 (-)	Not present	Not present	Not present	Not present	Not present	Not present	Not present	Not present	Not present	Not present	Not present	1248 (+) 1248 (+) 1247 (+)	796 (+) 1753 (-) 796 (+) 388 (+) 1753 (-)	1305 (+) 124 (-)	Not present	Not present	Not present	1574 (-) 1574 (-)	Not present	Not present	1063 (-) 1412 (-) 1412 (-)	Not present	1063 (-) 1412 (-) 1412 (-)	Not present	Not present	Not present	325 (+)	Not present	294 (-)	1990 (-) 1990 (-)	Not present	Not present	326 (+)	Not present	713 (-) 1056 (-) 713 (-) 1056 (-)	Not present	Not present	Not present	Not present	286 (-) 286 (-)	Not present	Not present	205 (+)	548 (+) 548 (+)	Not present	Not present
BOXP	Not present	Not present	Not present	Not present	Not present	Not present	Not present	Not present	Not present	Not present	Not present	Not present	Not present	Not present	Not present	Not present	Not present	Not present	Not present	Not present	987 (+)	Not present	Not present	Not present	Not present	Not present	Not present	Not present	Not present	Not present	Not present	Not present	Not present	Not present	Not present	Not present	Not present	Not present	Not present	Not present	Not present	Not present	Not present	Not present	Not present	Not present	Not present	Not present	Not present
BOXL	1056 (-)	Not present	911 (+)	1471 (-)	Not present	Not present	139 (-)	Not present	Not present	Not present	Not present	1678 (+)	232 (-) 239 (-) 1454 (-)	Not present	Not present	Not present	Not present	203 (-)	Not present	1360 (-) 1368 (-)	Not present	Not present	Not present	Not present	Not present	Not present	616 (+)	Not present	1678 (+)	488 (+)	Not present	Not present	Not present	Not present	1224 (-)	489 (+)	Not present	Not present	Not present	1536 (+)	Not present	370 (-)	Not present	Not present	1191 (+)	Not present	Not present	Not present	Not present
[truncated: 85 more columns]
