# Supplementary material for: MYB Transcription Factors in Chinese Pear (Pyrus bretschneideri Rehd.): Genome-Wide Identification, Classification, and Expression Profiling during Fruit Development
Source: Front Plant Sci. 2016 Apr 29;7:577. doi: 10.3389/fpls.2016.00577 (PMC4850919; doi:10.3389/fpls.2016.00577)
Supplement: Supplementary file 6 [file Table_6.XLSX]

## Sheet: Sheet1
Table S6: Blast2GO annotation details of 129 PbMYB protein sequences.
Gene name	GO
PbMYB1	GO:0003677, GO:0003682
PbMYB2	GO:0005488
PbMYB3	GO:0003677, GO:0003682, GO:0009987, GO:0010214
PbMYB4	GO:0005634, GO:0001046, GO:0003682, GO:0003700, GO:0005516, GO:0009409, GO:0009414, GO:0009611, GO:0009733, GO:0009738, GO:0009753, GO:0010260, GO:0016036, GO:0042538, GO:0045893
PbMYB5	GO:0003677, GO:0003682
PbMYB6	GO:0003677, GO:0003682, GO:0003824, GO:0008152
PbMYB7	GO:0003677, GO:0003682, GO:0003700, GO:0003713, GO:0000280, GO:0000911, GO:0006355, GO:0009744, GO:0009749, GO:0009750, GO:0010389, GO:0032875, GO:0042023, GO:0048451, GO:0048453, GO:0051225
PbMYB8	GO:0003677, GO:0003682, GO:0003824, GO:0008152
PbMYB9	GO:0003677, GO:0003682
PbMYB10	GO:0003677, GO:0003682
PbMYB11	GO:0003677, GO:0003682
PbMYB12	GO:0003677, GO:0003682
PbMYB13	GO:0003677, GO:0003682
PbMYB14	GO:0003677, GO:0003682
PbMYB15	GO:0003677, GO:0003682
PbMYB16	GO:0005488
PbMYB17	GO:0003677, GO:0003682
PbMYB18	GO:006355, GO:0003682, GO:0003700, GO:0003677
PbMYB19	GO:0003677, GO:0003682, GO:0003700, GO:0006355, GO:0006863, GO:0009553, GO:0010183, GO:0045697
PbMYB20	GO:0003677, GO:0003682, GO:0003700, GO:0006355, GO:0006863, GO:0009553, GO:0010183, GO:0045697
PbMYB21	GO:0005622, GO:0003677, GO:0003682, GO:0003700, GO:0006355, GO:0009414, GO:0009611, GO:0009695, GO:0009733, GO:0009738, GO:0009867, GO:0009873, GO:0042538
PbMYB22	GO:0003677, GO:0003682
PbMYB23	GO:0003677, GO:0003682
PbMYB24	GO:0003677, GO:0003682
PbMYB25	GO:0003677, GO:0003682, GO:0003700, GO:0006355
PbMYB26	GO:0003677, GO:0003682
PbMYB27	GO:0003677, GO:0003682
PbMYB28	GO:0003677, GO:0003682
PbMYB29	GO:0003677, GO:0003682
PbMYB30	GO:0005488
PbMYB31	GO:0003677, GO:0003682
PbMYB32	GO:0003677, GO:0003682
PbMYB33	GO:0003677, GO:0003682
PbMYB34	GO:0005488
PbMYB35	GO:0003677, GO:0003682
PbMYB36	GO:0005488
PbMYB37	GO:0003677, GO:0003682
PbMYB38	GO:0005622, GO:0003677, GO:0003682, GO:0003700, GO:0006355, GO:0009414, GO:0009611, GO:0009695, GO:0009733, GO:0009738, GO:0009867, GO:0009873, GO:0042538
PbMYB39	GO:0005622, GO:0003677, GO:0003682, GO:0003700, GO:0006355, GO:0009414, GO:0009611, GO:0009695, GO:0009733, GO:0009738, GO:0009867, GO:0009873, GO:0042538
PbMYB40	GO:0005634, GO:0003677, GO:0003682, GO:0003700, GO:0003824, GO:0009555, GO:0009686, GO:0009740, GO:0009789, GO:0043068, GO:0045893
PbMYB41	GO:0003677, GO:0003682
PbMYB42	GO:0005634, GO:0003677, GO:0003682, GO:0003700, GO:0006355, GO:0042761
PbMYB43	GO:0005488
PbMYB44	GO:0003677, GO:0003682
PbMYB45	GO:0003677, GO:0003682
PbMYB46	GO:0003677, GO:0003682
PbMYB47	GO:0003677, GO:0003682
PbMYB48	GO:0003677, GO:0003682
PbMYB49	GO:0003677, GO:0003682
PbMYB50	GO:0003677, GO:0003682
PbMYB51	GO:0005634, GO:0003677, GO:0003682, GO:0003700, GO:0006355, GO:0009834
PbMYB52	GO:0003677, GO:0003682
PbMYB53	GO:0003677, GO:0003682
PbMYB54	GO:0003677, GO:0003682, GO:0003700, GO:0006355, GO:0009737, GO:0010118
PbMYB55	GO:0005634, GO:0003677, GO:0003682, GO:0003700, GO:0006355, GO:0009834
PbMYB56	GO:0005488
PbMYB57	GO:0003677, GO:0003682, GO:0003700, GO:0006355
PbMYB58	GO:0005634, GO:0003677, GO:0003682, GO:0003700, GO:0006355, GO:0042761
PbMYB59	GO:0003677, GO:0003682
PbMYB60	GO:0003677, GO:0003682, GO:0003700, GO:0006355, GO:0010088, GO:0010089
PbMYB61	GO:0003677, GO:0003682, GO:0003700, GO:0006355, GO:0010088, GO:0010089
PbMYB62	GO:0003682, GO:0003677
PbMYB63	GO:0003677, GO:0003682, GO:0003700, GO:0006355, GO:0010088, GO:0010089
PbMYB64	GO:0003677, GO:0003682, GO:0003700, GO:0006355, GO:0009737, GO:0010118
PbMYB65	GO:0003677, GO:0003682
PbMYB66	GO:0003677, GO:0003682
PbMYB67	GO:0003677, GO:0003682
PbMYB68	GO:0005488
PbMYB69	GO:0003677, GO:0003682
PbMYB70	GO:0003677, GO:0003682
PbMYB71	GO:0003677, GO:0003682
PbMYB72	GO:0003677, GO:0003682
PbMYB73	GO:0003677, GO:0003682
PbMYB74	GO:0003677, GO:0003682
PbMYB75	GO:0003677, GO:0003682
PbMYB76	GO:0003677, GO:0003682
PbMYB77	GO:0003677, GO:0003682
PbMYB78	GO:0003682, GO:0003677
PbMYB79	GO:0003677, GO:0003682
PbMYB80	GO:0003677, GO:0003682, GO:0003700, GO:0006598, GO:0006857, GO:0009611, GO:0009805, GO:0042398, GO:0045892, GO:2000762
PbMYB81	GO:0003677, GO:0003682, GO:0009987, GO:0010214
PbMYB82	GO:0003677, GO:0003682, GO:0003824, GO:0008152
PbMYB83	GO:0003677, GO:0003682, GO:0003700, GO:0006598, GO:0006857, GO:0009611, GO:0009805, GO:0042398, GO:0045892, GO:2000762
PbMYB84	GO:0003677, GO:0003682, GO:0003700, GO:0006355
PbMYB85	GO:0003677, GO:0003682
PbMYB86	GO:0003682, GO:0003677
PbMYB87	GO:0005634, GO:0001046, GO:0003682, GO:0003700, GO:0005516, GO:0009409, GO:0009414, GO:0009611, GO:0009733, GO:0009738, GO:0009753, GO:0010260, GO:0016036, GO:0042538, GO:0045893
PbMYB88	GO:0003677, GO:0003682
PbMYB89	GO:0003677, GO:0003682
PbMYB90	GO:0003677, GO:0003682, GO:0003700, GO:0045893, GO:2000652
PbMYB91	GO:0003677, GO:0003682
PbMYB92	GO:0003677, GO:0003682
PbMYB93	GO:0003677, GO:0003682
PbMYB94	GO:0003677, GO:0003682
PbMYB95	GO:0003677, GO:0003682, GO:0003700, GO:0045893, GO:2000652
PbMYB96	GO:0005634, GO:0003682, GO:0003700, GO:0043565, GO:0006355, GO:0010090, GO:0048658
PbMYB97	GO:0005634, GO:0003677, GO:0003682, GO:0003700, GO:0045893, GO:2000652
PbMYB98	GO:0003677, GO:0003682
PbMYB99	GO:0005488
PbMYB100	GO:0003677, GO:0003682
PbMYB101	GO:0005634, GO:0003677, GO:0003682, GO:0003700, GO:0045893, GO:2000652
PbMYB102	GO:0003682, GO:0003677
PbMYB103	GO:0003677, GO:0003682
PbMYB104	GO:0003677, GO:0003682
PbMYB105	GO:0003677, GO:0003682
PbMYB106	GO:0003677, GO:0003682
PbMYB107	GO:0003677, GO:0003682
PbMYB108	GO:0003677, GO:0003682
PbMYB109	GO:0003677, GO:0003682
PbMYB110	G0:0003682, GO:0003677, GO:0045893, GO:0005634, GO:0006355, GO:0006863, GO:0010183, 0009553, GO:0045697, GO:0003700, GO:
PbMYB111	GO:0003677, GO:0003682
PbMYB112	GO:0003677, GO:0003682, GO:0003700, GO:0006355
PbMYB113	GO:0003677, GO:0003682
PbMYB114	GO:0003677, GO:0003682
PbMYB115	GO:0003677, GO:0003682
PbMYB116	GO:0003677, GO:0003682
PbMYB117	GO:0003677, GO:0003682
PbMYB118	GO:0003677, GO:0003682
PbMYB119	GO:0003677, GO:0003682
PbMYB120	GO:0005634, GO:0003677, GO:0003682, GO:0003700, GO:0006355
PbMYB121	GO:0003677, GO:0003682
PbMYB122	GO:0003677, GO:0003682, GO:0006355, GO:0031328
PbMYB123	GO:0005488
PbMYB124	GO:0003677, GO:0003682
PbMYB125	GO:0003677, GO:0003682
PbMYB126	GO:0003677, GO:0003682
PbMYB127	GO:0005488
PbMYB128	GO:0003677, GO:0003682
PbMYB129	GO:0003677, GO:0003682
PbMYB130	GO:0005488
PbMYB131	GO:0003677, GO:0003682
PbMYB132	GO:0003677, GO:0003682
PbMYB133	GO:0003677, GO:0003682
PbMYB134	GO:0003677, GO:0003682
