# Supplementary material for: MYB Transcription Factors in Chinese Pear (Pyrus bretschneideri Rehd.): Genome-Wide Identification, Classification, and Expression Profiling during Fruit Development
Source: Front Plant Sci. 2016 Apr 29;7:577. doi: 10.3389/fpls.2016.00577 (PMC4850919; doi:10.3389/fpls.2016.00577)
Supplement: Supplementary file 7 [file Table_7.XLSX]

## Sheet: Sheet1
Table S7: Orthologous analyses of MYB genes between pear and the other three plant species of peach, strawberry and yang mei.
Numble	orthologous genes
segdup00001	PbMYB1	ppa010252m
segdup00002	PbMYB2	ppa024533m
segdup00003	PbMYB3	ppa006730m
segdup00004	PbMYB4	ppa015973m
segdup00005	PbMYB5	ppa017942m
segdup00006	PbMYB6	ppa008877m
segdup00007	PbMYB7	ppa000676m
segdup00008	PbMYB8	ppa008877m
segdup00009	PbMYB9	ppa017942m
segdup00010	PbMYB10	ppa004560m
segdup00011	PbMYB11	ppa009143m
segdup00012	PbMYB12	ppa009856m
segdup00013	PbMYB15	ppa004560m
segdup00014	PbMYB16	ppa017136m
segdup00015	PbMYB17	ppa007438m
segdup00016	PbMYB18	ppa019280m
segdup00017	PbMYB19	ppa026791m
segdup00018	PbMYB20	ppa007438m
segdup00019	PbMYB21	ppa021577m
segdup00020	PbMYB22	ppa011751m
segdup00021	PbMYB23	ppa025672m
segdup00022	PbMYB24	ppa004560m
segdup00023	PbMYB25	ppa026006m
segdup00024	PbMYB26	ppa007594m
segdup00025	PbMYB27	ppa008877m
segdup00026	PbMYB28	ppa021921m
segdup00027	PbMYB29	ppa009856m
segdup00028	PbMYB31	ppa017136m
segdup00029	PbMYB32	ppa017039m
segdup00030	PbMYB36	ppa016385m
segdup00031	PbMYB37	ppa021921m
segdup00032	PbMYB38	ppa021577m
segdup00033	PbMYB39	ppa021577m
segdup00034	PbMYB40	ppa022465m
segdup00035	PbMYB41	ppa016711m
segdup00036	PbMYB43	ppa018123m
segdup00037	PbMYB46	ppa007562m
segdup00038	PbMYB47	ppa010716m
segdup00039	PbMYB48	ppa010908m
segdup00040	PbMYB51	ppa015032m
segdup00041	PbMYB53	ppa003628m
segdup00042	PbMYB54	ppa023776m
segdup00043	PbMYB55	ppa015032m
segdup00044	PbMYB56	ppa026618m
segdup00045	PbMYB57	ppa019280m
segdup00046	PbMYB58	ppa007562m
segdup00047	PbMYB59	ppa018430m
segdup00048	PbMYB60	ppa007417m
segdup00049	PbMYB61	ppa007417m
segdup00050	PbMYB62	ppa026618m
segdup00051	PbMYB63	ppa007417m
segdup00052	PbMYB64	ppa023776m
segdup00053	PbMYB65	ppa006730m
segdup00054	PbMYB70	ppa024533m
segdup00055	PbMYB72	ppa018561m
segdup00056	PbMYB73	ppa008366m
segdup00057	PbMYB74	ppa023143m
segdup00058	PbMYB77	ppa010252m
segdup00059	PbMYB78	ppa023143m
segdup00060	PbMYB79	ppa023768m
segdup00061	PbMYB83	ppa010277m
segdup00062	PbMYB86	ppa015883m
segdup00063	PbMYB87	ppa015973m
segdup00064	PbMYB88	ppa006769m
segdup00065	PbMYB89	ppa019718m
segdup00066	PbMYB90	ppa016923m
segdup00067	PbMYB91	ppa023143m
segdup00068	PbMYB92	ppa023143m
segdup00069	PbMYB93	ppa019718m
segdup00070	PbMYB94	ppa019718m
segdup00071	PbMYB95	ppa016923m
segdup00072	PbMYB97	ppa016398m
segdup00073	PbMYB98	ppa015954m
segdup00074	PbMYB99	ppa010069m
segdup00075	PbMYB101	ppa016398m
segdup00076	PbMYB102	ppa021723m
segdup00077	PbMYB104	ppa009566m
segdup00078	PbMYB105	ppa009566m
segdup00079	PbMYB106	ppa010735m
segdup00080	PbMYB107	ppa010735m
segdup00081	PbMYB109	ppa009439m
segdup00082	PbMYB110	ppa026791m
segdup00083	PbMYB111	ppa023154m
segdup00084	PbMYB112	ppa024805m
segdup00085	PbMYB113	ppa026791m
segdup00086	PbMYB115	ppa006851m
segdup00087	PbMYB117	ppa015954m
segdup00088	PbMYB118	ppa019507m
segdup00089	PbMYB119	ppa009566m
segdup00090	PbMYB120	ppa022859m
segdup00091	PbMYB126	ppa006851m
segdup00092	PbMYB128	ppa009439m
segdup00093	PbMYB129	ppa015081m
segdup00094	PbMYB131	ppa011751m
segdup00095	PbMYB132	ppa023154m
segdup00096	PbMYB133	ppa011751m
segdup00097	PbMYB6	ppa009143m
segdup00098	PbMYB8	ppa009143m
segdup00099	PbMYB16	ppa010252m
segdup00100	PbMYB17	ppa021577m
segdup00101	PbMYB19	ppa019507m
segdup00102	PbMYB21	ppa007438m
segdup00103	PbMYB24	ppa007594m
segdup00104	PbMYB27	ppa009143m
segdup00105	PbMYB28	ppa020190m
segdup00106	PbMYB31	ppa024533m
segdup00107	PbMYB37	ppa020190m
segdup00108	PbMYB40	ppa017451m
segdup00109	PbMYB46	ppa008366m
segdup00110	PbMYB47	ppa010846m
segdup00111	PbMYB48	ppa014884m
segdup00112	PbMYB58	ppa008366m
segdup00113	PbMYB77	ppa015883m
segdup00114	PbMYB78	ppa006769m
segdup00115	PbMYB91	ppa006769m
segdup00116	PbMYB110	ppa019507m
segdup00117	PbMYB111	ppa008450m
segdup00118	PbMYB113	ppa019507m
segdup00119	PbMYB115	ppa009914m
segdup00120	PbMYB126	ppa009914m
segdup00121	PbMYB129	ppa026553m
segdup00122	PbMYB132	ppa008450m
segdup00123	PbMYB16	ppa015883m
segdup00124	PbMYB17	ppa016708m
segdup00125	PbMYB21	ppa016708m
segdup00126	PbMYB31	ppa026916m
segdup00127	PbMYB111	ppa008979m
segdup00128	PbMYB132	ppa008979m
segdup00129	PbMYB6	Pm025177
segdup00130	PbMYB11	Pm025177
segdup00131	PbMYB16	Pm013279
segdup00132	PbMYB17	Pm009892
segdup00133	PbMYB21	Pm011657
segdup00134	PbMYB27	Pm025177
segdup00135	PbMYB28	Pm009364
segdup00136	PbMYB31	Pm013277
segdup00137	PbMYB39	Pm009892
segdup00138	PbMYB40	Pm011812
segdup00139	PbMYB46	Pm015880
segdup00140	PbMYB47	Pm014372
segdup00141	PbMYB48	Pm006678
segdup00142	PbMYB58	Pm015880
segdup00143	PbMYB69	Pm025102
segdup00144	PbMYB77	Pm013279
segdup00145	PbMYB87	Pm008425
segdup00146	PbMYB100	Pm025102
segdup00147	PbMYB115	Pm002576
segdup00148	PbMYB121	Pm029185
segdup00149	PbMYB124	Pm025102
segdup00150	PbMYB126	Pm002576
segdup00151	PbMYB129	Pm009880
segdup00152	PbMYB132	Pm005332
segdup00153	PbMYB17	Pm011657
segdup00154	PbMYB21	Pm009892
segdup00155	PbMYB31	Pm005571
segdup00156	PbMYB77	Pm005570
segdup00157	PbMYB1	Pm013279
segdup00158	PbMYB2	Pm013277
segdup00159	PbMYB3	Pm000007
segdup00160	PbMYB4	Pm012912
segdup00161	PbMYB6	Pm029082
segdup00162	PbMYB7	Pm005124
segdup00163	PbMYB8	Pm029082
segdup00164	PbMYB10	Pm020104
segdup00165	PbMYB11	Pm029082
segdup00166	PbMYB12	Pm004199
segdup00167	PbMYB15	Pm020104
segdup00168	PbMYB16	Pm027047
segdup00169	PbMYB17	Pm015309
segdup00170	PbMYB18	Pm023191
segdup00171	PbMYB19	Pm024743
segdup00172	PbMYB20	Pm009892
segdup00173	PbMYB21	Pm015309
segdup00174	PbMYB23	Pm008425
segdup00175	PbMYB24	Pm020104
segdup00176	PbMYB25	Pm004557
segdup00177	PbMYB26	Pm008294
segdup00178	PbMYB27	Pm029082
segdup00179	PbMYB28	Pm020596
segdup00180	PbMYB30	Pm015392
segdup00181	PbMYB31	Pm027047
segdup00182	PbMYB32	Pm019588
segdup00183	PbMYB35	Pm009479
segdup00184	PbMYB36	Pm015392
segdup00185	PbMYB38	Pm011657
segdup00186	PbMYB39	Pm011657
segdup00187	PbMYB40	Pm015094
segdup00188	PbMYB41	Pm029438
segdup00189	PbMYB46	Pm024912
segdup00190	PbMYB47	Pm029185
segdup00191	PbMYB48	Pm024725
segdup00192	PbMYB53	Pm016605
segdup00193	PbMYB55	Pm013322
segdup00194	PbMYB56	Pm010847
segdup00195	PbMYB58	Pm024912
segdup00196	PbMYB60	Pm010939
segdup00197	PbMYB61	Pm010939
segdup00198	PbMYB62	Pm010847
segdup00199	PbMYB63	Pm010939
segdup00200	PbMYB65	Pm000007
segdup00201	PbMYB66	Pm024326
segdup00202	PbMYB69	Pm029185
segdup00203	PbMYB70	Pm013277
segdup00204	PbMYB72	Pm024326
segdup00205	PbMYB73	Pm015880
segdup00206	PbMYB77	Pm027045
segdup00207	PbMYB79	Pm027045
segdup00208	PbMYB83	Pm020852
segdup00209	PbMYB86	Pm027047
segdup00210	PbMYB87	Pm012912
segdup00211	PbMYB89	Pm003267
segdup00212	PbMYB90	Pm016295
segdup00213	PbMYB93	Pm003267
segdup00214	PbMYB94	Pm003267
segdup00215	PbMYB95	Pm016295
segdup00216	PbMYB97	Pm022705
segdup00217	PbMYB98	Pm000809
segdup00218	PbMYB100	Pm029185
segdup00219	PbMYB101	Pm022705
segdup00220	PbMYB102	Pm023786
segdup00221	PbMYB104	Pm012272
segdup00222	PbMYB105	Pm012272
segdup00223	PbMYB106	Pm005220
segdup00224	PbMYB107	Pm005220
segdup00225	PbMYB109	Pm018338
segdup00226	PbMYB110	Pm015681
segdup00227	PbMYB111	Pm021211
segdup00228	PbMYB112	Pm026334
segdup00229	PbMYB113	Pm015681
segdup00230	PbMYB115	Pm018862
segdup00231	PbMYB117	Pm000809
segdup00232	PbMYB118	Pm015681
segdup00233	PbMYB120	Pm010927
segdup00234	PbMYB121	Pm025102
segdup00235	PbMYB124	Pm029185
segdup00236	PbMYB126	Pm018862
segdup00237	PbMYB127	Pm025263
segdup00238	PbMYB128	Pm018338
segdup00239	PbMYB129	Pm015302
segdup00240	PbMYB131	Pm015692
segdup00241	PbMYB132	Pm021211
segdup00242	PbMYB133	Pm015692
segdup00243	PbMYB4	mrna24516
segdup00244	PbMYB5	mrna28293
segdup00245	PbMYB6	mrna25149
segdup00246	PbMYB7	mrna08793
segdup00247	PbMYB8	mrna25149
segdup00248	PbMYB9	mrna28293
segdup00249	PbMYB10	mrna02324
segdup00250	PbMYB11	mrna25149
segdup00251	PbMYB12	mrna25685
segdup00252	PbMYB15	mrna02324
segdup00253	PbMYB18	mrna02214
segdup00254	PbMYB19	mrna28443
segdup00255	PbMYB23	mrna05018
segdup00256	PbMYB24	mrna05167
segdup00257	PbMYB26	mrna05167
segdup00258	PbMYB27	mrna25149
segdup00259	PbMYB28	mrna11462
segdup00260	PbMYB29	mrna25685
segdup00261	PbMYB36	mrna04232
segdup00262	PbMYB40	mrna23946
segdup00263	PbMYB46	mrna03817
segdup00264	PbMYB48	mrna32181
segdup00265	PbMYB53	mrna00431
segdup00266	PbMYB54	mrna10181
segdup00267	PbMYB55	mrna06920
segdup00268	PbMYB56	mrna19934
segdup00269	PbMYB58	mrna26007
segdup00270	PbMYB60	mrna19709
segdup00271	PbMYB61	mrna19709
segdup00272	PbMYB62	mrna19934
segdup00273	PbMYB63	mrna19709
segdup00274	PbMYB66	mrna09845
segdup00275	PbMYB69	mrna09406
segdup00276	PbMYB72	mrna09845
segdup00277	PbMYB73	mrna03817
segdup00278	PbMYB74	mrna26044
segdup00279	PbMYB78	mrna04423
segdup00280	PbMYB82	mrna25149
segdup00281	PbMYB83	mrna07646
segdup00282	PbMYB87	mrna24516
segdup00283	PbMYB89	mrna22961
segdup00284	PbMYB90	mrna27001
segdup00285	PbMYB92	mrna04423
segdup00286	PbMYB93	mrna22961
segdup00287	PbMYB94	mrna22961
segdup00288	PbMYB95	mrna27001
segdup00289	PbMYB96	mrna01457
segdup00290	PbMYB97	mrna01013
segdup00291	PbMYB99	mrna16736
segdup00292	PbMYB100	mrna09406
segdup00293	PbMYB101	mrna01013
segdup00294	PbMYB102	mrna32418
segdup00295	PbMYB104	mrna14666
segdup00296	PbMYB105	mrna14666
segdup00297	PbMYB106	mrna09039
segdup00298	PbMYB107	mrna09039
segdup00299	PbMYB110	mrna28443
segdup00300	PbMYB111	mrna24027
segdup00301	PbMYB112	mrna09683
segdup00302	PbMYB113	mrna28443
segdup00303	PbMYB115	mrna20888
segdup00304	PbMYB117	mrna13970
segdup00305	PbMYB118	mrna28443
segdup00306	PbMYB120	mrna19715
segdup00307	PbMYB121	mrna09406
segdup00308	PbMYB124	mrna09406
segdup00309	PbMYB126	mrna20888
segdup00310	PbMYB127	mrna09311
segdup00311	PbMYB129	mrna01997
segdup00312	PbMYB131	mrna28435
segdup00313	PbMYB132	mrna24027
segdup00314	PbMYB133	mrna28435
segdup00315	PbMYB134	mrna18756
segdup00316	PbMYB6	mrna03712
segdup00317	PbMYB7	mrna03712
segdup00318	PbMYB11	mrna03712
segdup00319	PbMYB27	mrna03712
segdup00320	PbMYB28	mrna08084
segdup00321	PbMYB40	mrna03321
segdup00322	PbMYB46	mrna26007
segdup00323	PbMYB73	mrna26007
segdup00324	PbMYB78	mrna26044
segdup00325	PbMYB82	mrna03712
segdup00326	PbMYB83	mrna07646
segdup00327	PbMYB92	mrna26044
segdup00328	PbMYB110	mrna32198
segdup00329	PbMYB111	mrna00185
segdup00330	PbMYB113	mrna32198
segdup00331	PbMYB115	mrna18756
segdup00332	PbMYB126	mrna18756
segdup00333	PbMYB132	mrna00185
segdup00334	PbMYB134	mrna20888
